# Supplementary material for: Incidence of Human and Free-Ranging Wild Rodent Infections with Leishmania (Viannia) braziliensis, Aetiological Agent of Cutaneous Leishmaniasis
Source: Pathogens. 2023 Nov 28;12(12):1395. doi: 10.3390/pathogens12121395 (PMC10746019; doi:10.3390/pathogens12121395)
Supplement: Supplementary file 1 [file pathogens-12-01395-s001.zip]

Archive with 1 entries (1 files):
- pathogens-2701078-supplementary.pdf
